# Supplementary material for: Genome Based Phylogeny and Comparative Genomic Analysis of Intra-Mammary Pathogenic Escherichia coli
Source: PLoS One. 2015 Mar 25;10(3):e0119799. doi: 10.1371/journal.pone.0119799 (PMC4373696; doi:10.1371/journal.pone.0119799)
Supplement: S1 Table — (XLSX) [file pone.0119799.s001.xlsx]

## Sheet: Sheet1
Accession	Description	Sequence Length	Pathotype		N50	Coverage
AHHK	Escherichia coli ECA-0157	4654138	MPEC	transient	8306	11
AHHL	Escherichia coli ECA-727	4859863	MPEC	transient	16704	9.5
AHHM	Escherichia coli ECC-1470	4739402	MPEC	persistent	10419	11
AHHN	Escherichia coli ECC-Z	4911586	MPEC	persistent	358306	21.6
CP001671	Escherichia coli ABU 83972	5131397	ABU
CP001855	Escherichia coli O83:H1 str. NRG 857C	4747819	AIEC
CP002167	Escherichia coli UM146	4993013	AIEC
CU651637	Escherichia coli LF82	4773108	AIEC
CP000468	Escherichia coli APEC O1	5082025	APEC
CP004009	Escherichia coli APEC O78	4798435	APEC
AP009240	Escherichia coli SE11 DNA	4887515	Commensal
AP009378	Escherichia coli SE15 DNA	4717338	Commensal
AP012306	Escherichia coli str. K-12 substr. MDS42 DNA	3976195	Commensal
CP000802	Escherichia coli HS	4643538	Commensal
CP000819	Escherichia coli B str. REL606	4629812	Commensal
CP000946	Escherichia coli ATCC 8739	4746218	Commensal
CP000948	Escherichia coli str. K12 substr. DH10B	4686137	Commensal
CP001396	Escherichia coli BW2952	4578159	Commensal
CP001637	Escherichia coli DH1	4630707	Commensal
CP001665	Escherichia coli 'BL21-Gold(DE3)pLysS AG'	4570938	Commensal
CP002185	Escherichia coli W	4900968	Commensal
CP002291	Escherichia coli P12b	4935294	Commensal
CP002516	Escherichia coli KO11	4920168	Commensal
CP002970	Escherichia coli KO11FL	5021812	Commensal
CP006584	Escherichia coli LY180	4835601	Commensal
CP006698	Escherichia coli C321.deltaA	4643553	Commensal
CU928160	Escherichia coli IAI1	4700560	Commensal
CU928162	Escherichia coli ED1a	5209548	Commensal
U00096	Escherichia coli str. K-12 substr. MG1655	4641652	Commensal
CP003289	Escherichia coli O104:H4 str. 2011C-3493	5273097	EAEC
CP003297	Escherichia coli O104:H4 str. 2009EL-2050	5253138	EAEC
CP003301	Escherichia coli O104:H4 str. 2009EL-2071	5312586	EAEC
CU928145	Escherichia coli 55989	5154862	EAEC
FN554766	Escherichia coli 042	5241977	EAEC
AE005174	Escherichia coli O157:H7 EDL933	5528445	EHEC
AP010953	Escherichia coli O26:H11 str. 11368 DNA	5697240	EHEC
AP010958	Escherichia coli O103:H2 str. 12009 DNA	5449314	EHEC
AP010960	Escherichia coli O111:H- str. 11128 DNA	5371077	EHEC
CP001164	Escherichia coli O157:H7 str. EC4115	5572075	EHEC
CP001368	Escherichia coli O157:H7 str. TW14359	5528136	EHEC
CP001925	Escherichia coli Xuzhou21	5386223	EHEC
CP001846	Escherichia coli O55:H7 str. CB9615	5386352	EPEC
CP003109	Escherichia coli O55:H7 str. RM12579	5263980	EPEC
FM180568	Escherichia coli 0127:H6 E2348/69 strain E2348/69	4965553	EPEC
CP000800	Escherichia coli E24377A	4979619	ETEC
CP002729	Escherichia coli UMNK88	5186416	ETEC
FN649414	Escherichia coli ETEC H10407	5153435	ETEC
CP006784	Escherichia coli JJ1886	5129938	ExPEC
CU928163	Escherichia coli UMN026	5202090	ExPEC
CP001969	Escherichia coli IHE3034	5108383	NMEC
CP003034	Escherichia coli O7:K1 str. CE10	5313531	NMEC
CU928161	Escherichia coli S88	5032268	NMEC
NC_004337	Shigella flexneri 2a str. 301	4607202	Shigella
NC_004741	Shigella flexneri 2a str. 2457T	4599354	Shigella
NC_007384	Shigella sonnei Ss046	4825265	Shigella
NC_007606	Shigella dysenteriae Sd197	4369232	Shigella
NC_007613	Shigella boydii Sb227	4519823	Shigella
NC_008258	Shigella flexneri 5 str. 8401	4574284	Shigella
NC_010658	Shigella boydii CDC 3083-94	4615997	Shigella
NC_016822	Shigella sonnei 53G	4988504	Shigella
NC_017328	Shigella flexneri 2002017	4650856	Shigella
CP000970	Escherichia coli SMS-3-5	5068389	Unknown
AE014075	Escherichia coli CFT073	5231428	UPEC
CP000243	Escherichia coli UTI89	5065741	UPEC
CP000247	Escherichia coli 536	4938920	UPEC
CP002211	Escherichia coli str. 'clone D i2'	5038386	UPEC
CP002212	Escherichia coli str. 'clone D i14'	5038386	UPEC
CP002797	Escherichia coli NA114	4971461	UPEC
CU928164	Escherichia coli IAI39	5132068	UPEC
