# Supplementary material for: Genome Based Phylogeny and Comparative Genomic Analysis of Intra-Mammary Pathogenic Escherichia coli
Source: PLoS One. 2015 Mar 25;10(3):e0119799. doi: 10.1371/journal.pone.0119799 (PMC4373696; doi:10.1371/journal.pone.0119799)
Supplement: S2 Table — (XLSX) [file pone.0119799.s002.xlsx]

## Sheet: Sheet1
group	cluster	tag	partial	gene	product	tag.mcl				id	Description	Sequence Length	#contigs	notes
e1-e2-e3	5521	ECA0157_00598	1	na	Glutamate decarboxylase alpha	e1|ECA0157_00598				e1	Escherichia coli ECA-0157	4654138	1173	transient
e1-e2-e3	5521	ECA0157_05472	1	na	glutamate decarboxylase B, PLP-dependent	e1|ECA0157_05472				e2	Escherichia coli ECA-727	4859863	539	transient
e1-e2-e3	5521	ECA727_23920	1	na	Glutamate decarboxylase alpha	e2|ECA727_23920				e3	Escherichia coli ECC-1470	4739402	994	persistent
e1-e2-e3	5521	ECA727_23927	1	na	glutamate decarboxylase B, PLP-dependent	e2|ECA727_23927				e4	Escherichia coli ECC-Z	4911586	24	persistent
e1-e2-e3	5521	ECC1470_01235	1	na	Glutamate decarboxylase alpha	e3|ECC1470_01235
e1-e2-e3	5521	ECC1470_26867	1	na	glutamate decarboxylase B, PLP-dependent	e3|ECC1470_26867
e1-e2-e3	6292	ECA0157_05147	0	na	multidrug efflux system protein MdtE	e1|ECA0157_05147
e1-e2-e3	6292	ECA727_07828	1	na	putative transport protein	e2|ECA727_07828
e1-e2-e3	6292	ECC1470_12558	1	na	multidrug resistance protein Y	e3|ECC1470_12558
e1-e2-e3	6292	ECC1470_22016	1	na	multidrug efflux system protein MdtE	e3|ECC1470_22016
e1-e2-e3	6971	ECA0157_05217	1	na	putative sensor protein	e1|ECA0157_05217
e1-e2-e3	6971	ECA727_08173	1	na	putative sensor protein	e2|ECA727_08173
e1-e2-e3	6971	ECC1470_21946	1	na	putative sensor protein	e3|ECC1470_21946
e1-e2-e3	6985	ECA0157_10521	1	na	RhsC core protein with extension	e1|ECA0157_10521
e1-e2-e3	6985	ECA727_22049	0	na	RhsC core protein with extension	e2|ECA727_22049
e1-e2-e3	6985	ECC1470_12063	0	na	RhsC core protein with extension	e3|ECC1470_12063
e1-e2-e3	6986	ECA0157_10561	1	na	phosphoenolpyruvate synthase	e1|ECA0157_10561
e1-e2-e3	6986	ECA727_18983	1	na	phosphoenolpyruvate synthase	e2|ECA727_18983
e1-e2-e3	6986	ECC1470_19825	1	na	phosphoenolpyruvate synthase	e3|ECC1470_19825
e1-e2-e3	7001	ECA0157_15048	1	na	hypothetical protein	e1|ECA0157_15048
e1-e2-e3	7001	ECA727_19465	0	na	putative oxidoreductase FixC	e2|ECA727_19465
e1-e2-e3	7001	ECC1470_19855	1	na	hypothetical protein	e3|ECC1470_19855
e1-e2-e3	7018	ECA0157_19434	1	na	transcription-repair coupling factor	e1|ECA0157_19434
e1-e2-e3	7018	ECA727_17009	1	na	transcription-repair coupling factor	e2|ECA727_17009
e1-e2-e3	7018	ECC1470_12083	0	na	transcription-repair coupling factor	e3|ECC1470_12083
e1-e2-e3	7019	ECA0157_20394	1	na	Kojibiose phosphorylase	e1|ECA0157_20394
e1-e2-e3	7019	ECA727_13270	1	na	putative hydrolase	e2|ECA727_13270
e1-e2-e3	7019	ECC1470_08754	1	na	putative hydrolase	e3|ECC1470_08754
e1-e2-e3	7030	ECA0157_23026	1	na	mce-related protein	e1|ECA0157_23026
e1-e2-e3	7030	ECA727_14012	1	na	mce-related protein	e2|ECA727_14012
e1-e2-e3	7030	ECC1470_15396	1	na	mce-related protein	e3|ECC1470_15396
e1-e2-e4	6964	ECA0157_01251	1	na	hypothetical protein	e1|ECA0157_01251
e1-e2-e4	6964	ECA727_21492	0	na	hypothetical protein	e2|ECA727_21492
e1-e2-e4	6964	ECCZ_17718	0	na	hypothetical protein	e4|ECCZ_17718
e1-e2-e4	6977	ECA0157_06309	0	na	Carboxymethylenebutenolidase	e1|ECA0157_06309
e1-e2-e4	6977	ECA727_04593	0	na	Carboxymethylenebutenolidase	e2|ECA727_04593
e1-e2-e4	6977	ECCZ_09040	0	na	Carboxymethylenebutenolidase	e4|ECCZ_09040
e1-e2-e4	6992	ECA0157_12178	0	na	hypothetical protein	e1|ECA0157_12178
e1-e2-e4	6992	ECA727_17399	0	na	hypothetical protein	e2|ECA727_17399
e1-e2-e4	6992	ECCZ_16419	0	na	hypothetical protein	e4|ECCZ_16419
e1-e3-e4	no genes uniquely shared
e2-e3-e4	no genes uniquely shared
