# Supplementary material for: Genome Based Phylogeny and Comparative Genomic Analysis of Intra-Mammary Pathogenic Escherichia coli
Source: PLoS One. 2015 Mar 25;10(3):e0119799. doi: 10.1371/journal.pone.0119799 (PMC4373696; doi:10.1371/journal.pone.0119799)
Supplement: S3 Table — (XLSX) [file pone.0119799.s003.xlsx]

## Sheet: Sheet1
group	cluster	tag	partial	gene	product		tag	partial	gene	product		tag	partial	gene	product		tag	partial	gene	product
mpec	6353	ECA0157_25413	1	na	hypothetical protein		ECA727_14702	1	na	hypothetical protein		ECC1470_13732	1	na	hypothetical protein		ECCZ_10483	1	na	hypothetical protein
transient	7828	ECA0157_03726	0	na	Fimbrial usher family protein		ECA727_06023	0	na	putative outer membrane protein
transient	7856	ECA0157_06679	0	na	outer membrane protein assembly factor YaeT		ECA727_03156	0	na	outer membrane protein assembly factor YaeT
transient	7857	ECA0157_06969	0	na	multicopper oxidase		ECA727_04668	0	na	repressor protein for FtsI
transient	7895	ECA0157_12903	0	na	5-keto-4-deoxyuronate isomerase		ECA727_12145	0	na	5-keto-4-deoxyuronate isomerase
transient	7925	ECA0157_17251	0	na	hypothetical protein		ECA727_10510	0	na	hypothetical protein
transient	7926	ECA0157_17256	0	na	hypothetical protein		ECA727_10515	0	na	hypothetical protein
transient	7928	ECA0157_17296	0	na	hypothetical protein		ECA727_10540	0	na	hypothetical protein
transient	7960	ECA0157_23071	0	na	putative transport protein		ECA727_19835	0	na	putative transport protein
transient	7971	ECA0157_24252	0	na	hypothetical protein		ECA727_26070	0	na	hypothetical protein
transient	6995	ECA0157_23751	0	na	phospho-2-dehydro-3-deoxyheptonate aldolase		ECA727_17564	1	na	phospho-2-dehydro-3-deoxyheptonate aldolase
transient	7879	ECA0157_10621	0	na	putative nucleic acid ATP-dependent helicase		ECA727_20502	1	na	putative helicase
transient	7904	ECA0157_14643	0	na	bifunctional phosphoribosyl-AMP cyclohydrolase/phosphoribosyl-ATP pyrophosphatase protein		ECA727_24222	1	na	bifunctional phosphoribosyl-AMP cyclohydrolase/phosphoribosyl-ATP pyrophosphatase protein
transient	7920	ECA0157_16587	0	na	bifunctional phosphoribosyl-AMP cyclohydrolase/phosphoribosyl-ATP pyrophosphatase protein		ECA727_00105	1	na	bifunctional phosphoribosyl-AMP cyclohydrolase/phosphoribosyl-ATP pyrophosphatase protein
transient	7938	ECA0157_20439	0	na	putative muconate cycloisomerase I		ECA727_17204	1	na	putative muconate cycloisomerase I
transient	7962	ECA0157_23446	0	na	fused putative transporter subunits of ABC superfamily: membrane components		ECA727_07353	1	na	ABC transporter, permease protein
transient	7025	ECA0157_24045	1	na	formate dehydrogenase-N, alpha subunit, nitrate-inducible		ECA727_12480	0	na	formate dehydrogenase-N, alpha subunit, nitrate-inducible
transient	7852	ECA0157_05974	1	na	oxidoreductase domain-containing protein		ECA727_23533	0	na	putative oxidoreductase with NAD(P)-binding Rossmann-fold domain
transient	7853	ECA0157_05979	1	na	hypothetical protein		ECA727_23528	0	na	hypothetical protein
transient	7861	ECA0157_08566	1	na	hypothetical protein		ECA727_25611	0	na	hypothetical protein
transient	7871	ECA0157_09021	1	na	putative metal-binding enzyme		ECA727_20160	0	na	putative metal-binding enzyme
transient	7877	ECA0157_10253	1	galM	aldose 1-epimerase		ECA727_12805	0	galM	aldose 1-epimerase
transient	7882	ECA0157_10846	1	na	putative outer membrane porin protein		ECA727_13250	0	na	putative outer membrane porin protein
transient	7903	ECA0157_14628	1	na	oriC-binding nucleoid-associated protein		ECA727_18681	0	na	oriC-binding nucleoid-associated protein
transient	7905	ECA0157_14723	1	na	ATP-dependent RNA helicase DbpA		ECA727_21794	0	na	ATP-dependent RNA helicase DbpA
transient	7950	ECA0157_22322	1	fliP	flagellar biosynthesis protein FliP		ECA727_12615	0	spaP	surface presentation of antigens protein SpaP
transient	7821	ECA0157_14883	1	na	hypothetical protein		ECA727_17414	1	na	DNA-binding transcriptional repressor MalI
transient	7887	ECA0157_11823	1	na	putative diguanylate cyclase		ECA727_18731	1	na	hypothetical protein
transient	7931	ECA0157_18872	1	na	3-hydroxydecanoyl-(acyl carrier protein) dehydratase		ECA727_19330	1	na	3-hydroxydecanoyl-(acyl carrier protein) dehydratase
transient	7936	ECA0157_19884	1	na	nitrate/nitrite sensor protein NarX		ECA727_23548	1	na	nitrate/nitrite sensor protein NarX
transient	7945	ECA0157_20984	1	na	TonB-dependent receptor		ECA727_05528	1	na	putative iron outer membrane transporter
transient	7970	ECA0157_24202	1	na	RhsH core protein with extension		ECA727_26085	1	na	putative Rhs-family protein
transient	7983	ECA0157_26759	1	na	hypothetical protein		ECA727_05853	1	na	hypothetical protein
transient	7872	ECA0157_09241	1	na	DNA translocase FtsK		ECA727_19810	2	na	DNA translocase FtsK
transient	7946	ECA0157_21054	1	na	nitrate reductase 2 (NRZ), beta subunit		ECA727_19975	2	na	nitrate reductase 2 (NRZ), beta subunit
transient	7867	ECA0157_15238	2	na	hybrid sensory kinase in two-component regulatory system with RcsB and YojN		ECA727_07001	0	na	sensory histidine kinase DcuS
transient	7969	ECA0157_24137	2	na	electron transport complex protein RnfC		ECA727_06203	2	na	electron transport complex protein RnfC
persistent	8054	ECC1470_05754	0	na	hypothetical protein		ECCZ_09700	0	na	hypothetical protein
persistent	8489	ECC1470_12128	0	na	hypothetical protein		ECCZ_23281	0	na	hypothetical protein
persistent	8490	ECC1470_12133	0	na	hypothetical protein		ECCZ_23271	0	na	hypothetical protein
persistent	8491	ECC1470_12138	0	na	hypothetical protein		ECCZ_23266	0	na	hypothetical protein
persistent	8492	ECC1470_12143	0	na	hypothetical protein		ECCZ_23256	0	na	hypothetical protein
persistent	8505	ECC1470_17768	0	na	hypothetical protein		ECCZ_23796	0	na	hypothetical protein
persistent	8508	ECC1470_18991	0	na	hypothetical protein		ECCZ_23206	0	na	hypothetical protein
persistent	8509	ECC1470_19151	0	na	hypothetical protein		ECCZ_23236	0	na	hypothetical protein
persistent	8511	ECC1470_19365	0	na	plasmid SOS inhibition protein A		ECCZ_23546	0	na	plasmid SOS inhibition protein A
persistent	8514	ECC1470_21097	2	na	hypothetical protein		ECCZ_23211	0	na	hypothetical protein
persistent	8518	ECC1470_22186	0	na	hypothetical protein		ECCZ_19338	0	na	hypothetical protein
