# Supplementary material for: Genome Based Phylogeny and Comparative Genomic Analysis of Intra-Mammary Pathogenic Escherichia coli
Source: PLoS One. 2015 Mar 25;10(3):e0119799. doi: 10.1371/journal.pone.0119799 (PMC4373696; doi:10.1371/journal.pone.0119799)
Supplement: S4 Table — (XLSX) [file pone.0119799.s004.xlsx]

## Sheet: Sheet1
locus_tag	product - strain ECC-Z (MPEC)	length (bp)		locus_tag	gene	product - strain W (commensal)	length (bp)	% identity (ECC-Z vs W)	CDS used in phylogenetic analysis
ECCZ_23124	Hcp-like protein	483		ECW_m0217	etsH2	Hcp-related protein	483	99.8
ECCZ_23119	hypothetical protein	1353		ECW_m0218	etsA2	T6SS-associated protein	1353	99.7	X
	potential frameshift: common BLAST hit: gi|218552795|ref|YP002385708.1| IcmF-like protein	1846		ECW_m0219	etsI	IcmF-like protein	3525	99.4 (with 1619bp indel removed)	X
ECCZ_23104	hypothetical protein	1413		ECW_m0220	etsA	ImpA domain-containing protein	1413	99.8	X
ECCZ_23099	type VI secretion-associated protein	744		ECW_m0221	etsX	T6SS-associated protein	744	99.9	X
ECCZ_23094	putative ATP-dependent Clp proteinase ATP-binding chain	2766		ECW_m0222	etsV	ClpV ATPase	2808	95.7	X
ECCZ_23089	Putative membrane protein Aec26	762		ECW_m0223	etsU	T6SS-associated protein	762	98.4	X
ECCZ_23084	type VI secretion protein, VCA0114 family	1332		ECW_m0224	etsM	T6SS-associated protein	1332	97.6	X
ECCZ_23079	putative lipoprotein	525		ECW_m0225	etsN	OM lipoprotein	525	99.2	X
ECCZ_23074	hypothetical protein	1281		ECW_m0226	etsH	Forkhead-associated protein	1281	99.7	X
ECCZ_23069	hypothetical protein	1083		ECW_m0227	etsR	T6SS-associated protein	1083	99.9	X
ECCZ_23064	hypothetical protein	1851		ECW_m0228	etsC	T6SS-associated protein	1851	99.8	X
ECCZ_23059	type VI secretion system lysozyme-related protein	414		ECW_m0229	etsD	T6SS-associated protein	414	99.8	X
ECCZ_23054	type VI secretion protein, EvpB/VCA0108 family	1476		ECW_m0230	etsB	T6SS-associated protein	1476	99.8	X
ECCZ_23049	hypothetical protein	225		ECW_m0231		conserved hypothetical protein	225	100	X
ECCZ_23044	type VI secretion protein, VCA0107 family	501		ECW_m0232	etsS	T6SS-associated protein	501	98.4	X
ECCZ_23039	hypothetical protein	144
ECCZ_23034	hypothetical protein	519		ECW_m0233	etsH1	Hcp-related protein	519	99.8
				ECW_m0234	etsG	VgrG	2142
ECCZ_23029	rhs core protein with extension	2292		ECW_m0235	rhsW1	Type I RHS protein	4050	75.9
